# Supplementary material for: Asymmetric Schottky Barrier in Rubrene Transistor via Monolayer Graphene Insertion toward Self-Powered Imaging
Source: Materials (Basel). 2023 Nov 27;16(23):7364. doi: 10.3390/ma16237364 (PMC10707313; doi:10.3390/ma16237364)
Supplement: Supplementary file 1 [file materials-16-07364-s001.zip]

Archive with 1 entries (1 files):
- materials-2673662-supplementary.pdf
